# Supplementary material for: The cyclophilin inhibitor CRV431 inhibits liver HBV DNA and HBsAg in transgenic mice
Source: PLoS One. 2019 Jun 10;14(6):e0217433. doi: 10.1371/journal.pone.0217433 (PMC6557616; doi:10.1371/journal.pone.0217433)
Supplement: S1 Table — Data for serum HBV DNA (copies/mL), HBsAg and HBeAg (ng/mL) levels are expressed as mean of triplicate with standard deviations (SD). (XLSX) [file pone.0217433.s001.xlsx]

## Sheet: Sheet1
Mice #	Vehicles	SD	CRV431 10 mg/kg	SD	CRV431 50 mg/kg	SD	TXL 5 mg/kg	SD	TXL 10 mg/kg	SD	CRV431 10 mg/kg + TXL 5 mg/kg	SD
1	113827	5683	88749	3726	103482	3728	93513	635	110362	3184	88379	2539
2	84736	625	118273	963	83748	273	105285	2773	96847	1748	110383	894
3	110735	2774	92375	1536	92661	1926	86993	1725	104292	893	95836	3172
4	79523	1189	108336	2031	105832	2117	108372	2183	89365	1746	104855	1528
5	102774	992	88046	783	96337	1847	88926	1839	106379	3083	97462	3275		FIGURE 1A: Serum HBV DNA Before Treatments (copies/mL)
6	98931	2839	109744	2182	111037	3016	112064	3273	95872	4235	117363	1935
7	105732	3048	91775	1883	91846	2406	97831	4182	108384	2172	103847	4288
8	91728	736	107354	3827	105277	1395	106838	1634	90265	995	92637	3829
Mean	98498.3	2235.8	100582	2116.3	98777.5	2088.5	99977.8	2280.5	100221	2257	101345	2682.5
Mice #	Vehicles		CRV431 10 mg/kg		CRV431 50 mg/kg		TXL 5 mg/kg		TXL 10 mg/kg		CRV431 10 mg/kg + TXL 5 mg/kg
1	896	26	965	31	983	13	875	15	974	31	953	28
2	983	7	857	16	885	36	989	28	895	14	989	47
3	1002	19	1026	27	961	25	891	44	937	62	882	16
4	975	34	839	36	1021	19	952	27	985	28	964	25
5	1083	20	937	15	958	46	960	36	947	42	980	39		FIGURE 1B: Serum HBsAg Before Treatments (ng/mL)
6	847	39	963	8	977	17	933	16	1016	19	1031	30
7	938	17	981	36	991	25	1024	42	889	23	977	17
8	985	23	869	24	893	30	957	29	936	35	952	42
Mean	963.6	23.1	929.6	24.1	958.6	26.4	947.6	29.6	947.4	31.8	966	30.5
Mice #	Vehicles		CRV431 10 mg/kg		CRV431 50 mg/kg		TXL 5 mg/kg		TXL 10 mg/kg		CRV431 10 mg/kg + TXL 5 mg/kg
1	1583	48	1604	39	1663	52	1625	36	1687	35	1638	38
2	1724	25	1673	61	1589	26	1694	24	1722	44	1694	22
3	1639	69	1705	27	1657	33	1703	49	1596	23	1731	61
4	1709	16	1596	44	1736	47	1592	36	1672	58	1627	46
5	1687	42	1649	51	1708	26	1649	53	1681	35	1669	26		FIGURE 1C: Serum HBeAg Before Treatments (ng/mL)
6	1736	37	1590	26	1673	57	1693	36	1572	41	1582	31
7	1633	50	1718	45	1699	41	1716	28	1679	28	1685	45
8	1597	36	1684	29	1586	37	1638	37	1724	53	1649	23
Mean	1662.3	40.4	1652.4	40.3	1873	39.9	1663.8	37.4	1666.6	39.6	1659.4	36.5
