# Supplementary material for: The cyclophilin inhibitor CRV431 inhibits liver HBV DNA and HBsAg in transgenic mice
Source: PLoS One. 2019 Jun 10;14(6):e0217433. doi: 10.1371/journal.pone.0217433 (PMC6557616; doi:10.1371/journal.pone.0217433)
Supplement: S2 Table — Data for Fig 2A: Body weight of mice. Data of body weight (g) of mice measured every two day for a period of 16 days are expressed as mean of triplicate with standard deviations (SD). Data for Fig 2B: Amounts of HBV DNA in kidney and liver of mice. Data are expressed in numbers of HBV DNA copies per mg of kidney or liver tissue. Data are expressed as mean of triplicate with standard deviations (SD). Data for Fig 2D: Amounts of HBsAg in liver of mice. Data are expressed in pg of HBsAg per mg of liver tissue. Data are expressed as mean of triplicate with standard deviations (SD). (XLSX) [file pone.0217433.s002.xlsx]

## Sheet: Sheet1
Mice #	Vehicles	SD	CRV431 10 mg/kg	SD	CRV431 50 mg/kg	SD	TXL 5 mg/kg	SD	TXL 10 mg/kg	SD	CRV431 10 mg/kg + TXL 5 mg/kg	SD
1	120362	8055	83897	3235	85568	2918	119104	2991	98182	2108	132255	3827
2	85708	4005	123505	3225	105603	2700	94287	2329	121087	2422	92531	1662
3	144908	3704	103663	3047	97631	1965	112882	5271	91617	2769	115962	2632
4	103842	3231	96938	1407	131113	2778	130624	2563	140234	2351	84775	3527					FIGURE 3A: Serum HBV DNA (copies/mL)
5	75522	2142	135950	3726	142350	2202	95119	1686	89657	1959	125620	3723
6	98285	1214	114009	2579	84648	2880	87302	2325	105896	3238	96220	2276
7	121407	2521	83121	1748	105786	4025	121585	4062	135252	3693	125053	2309
8	130597	2041	126021	2928	122453	2482	141002	2326	84049	2136	93100	2392
Mean	110079	3364	108388	2737	109394	2744	112738	2944	108247	2585	108190	2794
Mice #	Vehicles		CRV431 10 mg/kg		CRV431 50 mg/kg		TXL 5 mg/kg		TXL 10 mg/kg		CRV431 10 mg/kg + TXL 5 mg/kg
1	833	120	716	90	965	186	951	108	952	101	983	157
2	926	79	643	48	863	56	802	108	931	214	861	6
3	866	119	685	51	930	96	957	92	951	101	996	122
4	972	185	681	72	965	186	951	97	908	16	971	160					FIGURE 3B: Serum HBsAg (ng/mL)
5	889	92	681	87	960	97	949	98	899	27	857	6
6	899	109	665	46	847	50	952	132	910	125	876	136
7	899	28	690	94	998	144	876	48	831	91	926	72
8	967	135	683	27	919	228	956	145	956	156	870	148
Mean	906	108	681	64	931	130	924	104	917	104	918	101
Mice #	Vehicles		CRV431 10 mg/kg		CRV431 50 mg/kg		TXL 5 mg/kg		TXL 10 mg/kg		CRV431 10 mg/kg + TXL 5 mg/kg
1	1945	72	1908	103	1926	100	1854	227	1690	97	1780	44
2	1958	22	1775	202	1898	61	1559	170	1898	95	2009	166
3	1591	63	1786	156	1931	47	1728	151	1859	62	1765	97
4	1880	66	1994	167	1803	116	1909	66	1797	74	1981	145					FIGURE 3C: Serum HBeAg (ng/mL)
5	1324	25	1810	28	1938	177	1627	99	1824	45	1975	134
6	1629	46	1910	83	1761	46	1724	102	1856	71	1848	59
7	1411	36	1823	85	1843	71	1674	148	1894	96	1854	97
8	2003	75	1950	26	1884	193	1836	98	1947	102	1768	78
Mean	1718	51	1870	106	1873	101	1739	133	1846	80	1873	103
