# Supplementary material for: The cyclophilin inhibitor CRV431 inhibits liver HBV DNA and HBsAg in transgenic mice
Source: PLoS One. 2019 Jun 10;14(6):e0217433. doi: 10.1371/journal.pone.0217433 (PMC6557616; doi:10.1371/journal.pone.0217433)
Supplement: S3 Table — Data for serum HBV DNA (copies/mL), HBsAg and HBeAg (ng/mL) levels are expressed as mean of triplicate with standard deviations (SD). (XLSX) [file pone.0217433.s003.xlsx]

## Sheet: Sheet1
Days Post-Treatments	Vehicles	SD	CRV431 10 mg/kg	SD	CRV431 50 mg/kg	SD	TXL 5 mg/kg	SD	TXL 10 mg/kg	SD	CRV431 10 mg/kg + TXL 5 mg/kg	SD
0	20.7	1.9	21.5	2	22.1	1.7	22.4	1.1	20.7	1.9	20.7	2
2	21.1	1.6	21	2.2	21.2	1.6	22.1	2.5	22.1	1.7	21.3	1.9
4	21.6	2.1	20.6	2.1	20.6	1.9	23.7	1.1	21.5	2	21.7	2
6	21.9	1.3	23.1	1.4	22.3	1.5	21.2	2.5	22.5	2	20.7	1.9		Figure 2A
8	21.5	1.2	20.9	2	23.6	1	22.4	1.8	21.5	2.2	22.1	1.7
10	22.6	1.8	22.2	1.6	22.5	2	21.9	2.3	22.3	1.6	22.4	1.6
12	22.8	1.1	22.5	2.2	23.8	0.9	22.7	3.1	23	1.4	22.8	1.5
14	23.5	1.1	21.7	2.2	22.6	2.1	21.5	1.9	22.5	1.7	23.6	1.1
16	23.8	1.2	22.4	2.1	21.5	2.2	23.8	1.1	22.9	1.6	23.8	1.6
					Mean of Body Weight (g) of 8 mice per group/treatment with standard deviation (SD)
Mice	Vehicle	SD	CRV431 10 mg/kg	SD	CRV431 50 mg/kg	SD	TXL 5 mg/kg	SD	TXL 10 mg/kg	SD	CRV431 10 mg/kg + TXL 5 mg/kg	SD
1	148726	17282	146327	12298	148392	12773	152416	15526	141837	14305	155837	15368
2	145977	22615	148274	16701	147367	15837	148378	13339	156252	10182	157348	16692
3	150286	14938	147724	15337	149382	17229	150383	18276	146628	16624	146375	13102
4	147384	17725	150113	17024	152733	15572	147238	14473	149378	8994	148394	14928
5	149923	10293	151336	16830	145849	16003	152338	14827	146638	13992	152143	16604
6	148392	16624	151229	18732	148933	13827	148377	11203	151243	15047	150287	15589
7	145938	5938	144276	12117	153990	14439	146258	16722	148378	14183	144928	14282
8	144938	13299	147384	13827	146379	13627	152426	14836	152837	17225	154273	15573
Median	147888	15781	147999	16019	148662	15005.5	149380	14831.5	148878	14244	151215	15470.5
							Data are expressed in HBV DNA copies/mg kidney tissue
														Figure 2B
1	172458	5123	17238	1777	150269	2061	75735	1214	4344	162	34659	635
2	154867	2660	10795	709	175397	1865	63159	1562	3700	156	41823	189
3	162656	1301	16378	1344	146834	2357	86944	1385	5191	162	35449	900
4	184924	1859	18010	1623	138313	1435	64179	1544	4316	101	29065	296
5	156397	2392	19079	1760	154617	971	76488	958	4966	112	39942	1502
6	174835	2196	13102	735	135204	1374	81451	2150	3854	126	28075	827
7	192797	2531	15732	945	152276	770	98133	1538	4640	104	41135	1115
8	170561	2188	18216	1741	142181	944	66537	1280	3902	23	26346	1191
Median	171187	2531.3	16068.8	1329.3	149386	1472.1	76578.2	1453.9	4364.1	118.3	34561.8	831.9
							Data are expressed in HBV DNA copies/mg liver tissue
Mice	Vehicle	SD	CRV431 10 mg/kg	SD	CRV431 50 mg/kg	SD	TXL 5 mg/kg	SD	TXL 10 mg/kg	SD	CRV431 10 mg/kg + TXL 5 mg/kg	SD
1	279	11	384	14	408	5	231	3	428	5	307	6
2	230	2	271	4	349	5	460	14	228	3	284	4
3	328	10	424	4	459	3	379	6	336	4	392	3
4	460	11	297	4	312	3	460	5	271	2	223	3
5	277	10	323	6	290	9	342	8	309	2	324	5		Figure 2S
6	419	8	277	4	407	5	413	3	437	8	220	3
7	377	5	410	7	332	2	294	4	281	3	44	7
8	262	3	331	2	249	2	371	2	373	6	224	5
Median	294	6	292	4	300	4	340	5	279	4	214	4
					Data are expressed in pg of HBsAg/mg of liver tissue
